# Supplementary material for: Entrepreneurial motivations and business performance: A study of female online microbusiness owners
Source: PLoS One. 2023 Aug 11;18(8):e0289946. doi: 10.1371/journal.pone.0289946 (PMC10420384; doi:10.1371/journal.pone.0289946)
Supplement: S1 Dataset — (XLS) [file pone.0289946.s001.xls]

## Sheet: 50以上新
序号	sexe	age	education	marriital	childbearing	roleofbreadwinner	Previousworkexperience	Industrysector	Heldmanagerialposition	Productsorformscurrentlyinoperation	Ownershipstructure	Mainlyusedmicrobusinessplatform	M1_1	M2_1	M2_2	M2_3	M1_2	M1_3	M1_4	M2_4	M1_5	M2_5	M2_6	M2_7	M2_8	M2_9	M1_6	M2_10	BFP1	BFP2	BFP3	BFP4	BNFP6	BNFP1	BNFP2	BNFP3	BNFP4	BNFP5	WFB1	WFB2	WFB3	WFB4	WFB5	WFB6	WFB7	WFB8	WFB9	WFB10	MPush
164	2	4	4	1	2	2	4	5	1	1	2	6	4	3	4	4	4	3	4	4	3	4	3	4	3	4	4	4	4	3	4	4	4	3	4	4	4	3	4	4	3	3	4	3	4	2	3	4	4
259	2	4	3	1	3	2	4	5	1	4	1	2	4	3	4	4	5	4	4	4	4	5	4	5	5	4	5	5	4	3	4	4	4	4	4	3	4	4	4	4	3	4	4	4	4	4	3	3	4.66667
226	2	4	2	1	3	2	4	3	1	3	1	6	4	5	4	5	5	5	5	4	5	5	5	4	5	5	5	5	4	4	3	3	4	5	4	5	4	5	4	5	4	4	4	3	4	4	4	4	4.66667
35	2	1	2	3	1	3	1	-3	-3	4	2	2	5	5	5	5	3	5	5	5	5	5	5	5	5	5	5	5	5	5	4	5	4	3	4	4	4	3	2	2	3	3	2	2	2	2	3	2	4.33333
53	2	2	1	3	1	2	3	7	2	2	2	2	4	5	4	4	4	4	3	4	4	5	4	4	3	4	4	4	3	3	2	3	3	4	3	4	3	4	4	3	4	4	3	4	3	4	4	3	4.33333
300	2	3	2	1	2	2	4	8	2	5	2	1	5	5	4	4	4	4	4	4	4	3	4	3	3	4	5	4	3	3	3	3	3	3	3	2	3	3	3	4	3	3	3	2	3	3	3	3	3.66667
176	2	3	4	1	2	2	3	4	1	6	2	6	4	5	5	4	5	4	5	4	5	4	5	4	5	5	4	5	5	5	4	4	4	4	3	3	4	3	4	4	3	4	4	4	3	4	4	3	4.33333
143	2	4	3	1	2	2	5	3	1	3	2	7	5	4	4	5	5	5	4	4	4	5	4	4	4	4	5	4	4	4	3	4	4	4	4	3	4	4	4	3	4	4	3	4	4	3	4	4	4.66667
298	2	2	2	3	1	2	3	5	1	6	1	5	5	5	5	5	5	5	5	5	5	5	5	5	5	5	5	5	4	3	4	4	4	4	4	4	4	3	4	4	3	4	4	4	4	3	4	3	5
109	2	2	2	1	2	2	3	3	1	2	2	2	4	5	4	4	3	4	4	4	4	3	4	3	4	3	4	4	4	3	4	4	3	3	3	4	3	3	3	3	3	4	3	3	3	4	3	3	3.33333
21	2	3	3	1	4	2	4	5	1	5	2	1	5	5	5	5	5	5	4	5	5	5	4	4	5	5	4	5	5	4	5	5	4	4	3	3	4	4	4	3	4	4	4	3	4	4	3	3	5
299	2	1	2	3	1	2	2	7	2	4	2	2	5	5	4	5	2	4	5	4	5	4	4	5	5	4	5	5	2	3	3	3	2	3	4	3	4	3	4	3	4	3	4	3	4	3	4	3	3.33333
118	2	2	2	1	3	2	3	3	2	4	1	2	4	3	5	4	5	4	4	4	5	4	5	5	4	4	4	4	3	3	4	4	3	4	3	4	4	3	4	4	3	4	3	4	4	4	3	3	4.33333
157	2	2	2	3	1	2	2	6	2	2	2	1	4	3	3	3	2	5	5	5	5	5	4	5	3	5	5	5	2	2	3	2	2	3	2	3	3	3	3	2	3	3	3	2	3	3	3	2	4
275	2	2	2	3	1	2	2	6	2	5	2	2	4	5	4	5	5	4	5	5	5	4	5	5	5	5	4	5	3	3	2	3	4	5	4	5	4	4	5	5	5	4	4	5	4	5	4	4	4.66667
122	2	5	1	1	3	2	6	8	2	3	2	2	4	5	5	4	4	5	4	3	4	5	4	4	4	4	5	3	4	4	3	4	3	3	4	3	3	3	4	3	3	3	4	3	4	3	3	4	4
240	2	3	2	1	2	2	3	5	1	4	2	6	5	5	4	5	5	5	5	4	5	5	5	5	5	4	5	5	3	4	3	3	4	5	4	5	5	5	4	3	4	4	4	5	4	4	3	4	4.66667
200	2	3	3	1	2	2	4	6	1	5	2	7	5	4	5	4	4	5	4	4	5	5	5	4	4	5	4	4	3	3	3	3	3	4	3	4	3	3	4	4	4	3	4	4	3	4	3	4	4.33333
63	2	3	3	2	2	1	4	7	1	6	2	1	4	5	5	4	4	3	5	4	4	5	4	3	4	4	3	5	3	3	3	2	3	4	3	3	4	3	4	3	3	3	4	3	3	3	3	3	4.33333
86	2	3	2	2	2	1	4	3	2	2	1	2	4	5	4	4	4	4	4	4	4	4	3	4	4	3	3	3	3	3	2	3	3	3	2	3	3	3	4	3	3	4	3	4	3	3	3	3	4
77	2	2	2	1	1	2	3	6	1	1	1	6	4	4	5	4	5	5	5	4	4	5	4	5	4	5	4	4	4	3	3	4	3	4	4	3	4	3	3	4	4	3	4	3	3	4	3	3	4.66667
262	2	2	3	1	3	2	3	3	1	2	1	6	4	5	5	5	5	5	5	5	4	4	5	4	4	5	5	4	3	4	4	4	3	3	3	3	4	3	4	3	4	3	4	3	4	4	3	4	4.66667
128	2	2	2	1	2	2	4	2	1	6	1	1	4	5	5	4	4	5	4	4	5	4	5	5	5	4	4	4	5	5	4	5	5	4	5	4	3	3	4	3	4	4	4	4	3	4	4	3	4
197	2	2	2	1	2	2	2	5	2	6	1	7	5	5	5	5	4	5	4	4	5	5	5	5	4	5	5	4	4	5	5	4	4	5	4	4	4	5	5	4	5	5	4	5	4	4	4	4	4.33333
225	2	3	2	2	2	2	3	5	1	1	1	1	5	5	4	5	5	5	4	5	5	4	5	5	5	5	5	5	3	3	3	4	3	4	4	3	4	3	4	3	4	4	3	4	4	3	4	4	4.66667
112	2	2	3	1	1	2	3	4	2	6	2	1	4	5	4	4	3	4	4	3	4	4	3	4	4	4	3	3	3	4	3	3	3	4	4	4	3	3	4	4	4	3	4	4	3	4	4	4	3.33333
305	2	2	2	1	3	2	3	8	2	7	2	7	5	5	5	4	5	5	4	4	4	4	4	4	4	5	5	4	3	4	3	3	3	4	3	4	4	3	4	3	4	4	3	4	3	4	2	3	4.33333
102	2	2	2	2	2	1	3	5	2	2	2	4	4	3	4	4	4	4	4	4	4	4	4	4	4	4	4	4	3	3	3	3	3	3	4	3	3	3	2	3	3	3	4	3	3	3	3	3	4
96	2	4	3	2	3	1	5	5	1	1	1	7	5	4	5	5	5	5	5	5	5	5	5	5	5	5	5	5	5	3	2	3	3	3	3	4	3	4	4	4	3	4	3	4	3	2	3	4	5
97	2	2	2	3	1	2	3	3	1	5	2	7	4	5	5	5	3	5	4	4	5	4	4	5	5	4	4	4	4	4	4	3	4	4	4	3	4	4	4	3	4	4	3	4	4	3	3	4	3.66667
263	2	2	2	1	2	2	3	3	1	4	2	1	5	3	4	4	4	2	3	4	4	3	3	3	4	4	3	3	4	3	4	3	4	4	4	3	4	3	4	3	4	4	3	5	3	4	4	3	3.66667
258	2	3	3	1	3	2	4	5	1	6	1	6	5	4	5	4	4	5	4	4	4	5	4	4	3	4	4	4	5	5	4	5	4	4	5	4	4	4	5	4	5	4	5	5	4	4	5	4	4.33333
105	2	4	4	1	2	1	5	8	1	1	1	7	5	5	5	5	5	4	5	5	5	5	5	5	5	4	5	5	5	5	4	5	5	5	4	5	4	4	5	4	5	4	4	5	5	4	5	4	5
165	2	2	4	3	1	2	2	5	2	5	1	2	4	3	4	5	4	4	4	5	4	4	5	5	5	4	5	5	2	3	3	3	2	3	3	2	3	3	3	2	3	3	3	3	2	3	3	3	4.33333
31	2	2	2	1	2	2	3	8	2	4	2	4	4	5	5	5	5	5	5	5	5	4	4	5	5	5	5	5	4	4	3	2	3	2	3	2	3	3	4	3	3	2	3	3	4	4	3	3	4.66667
213	2	3	2	2	2	1	4	5	1	3	1	5	5	4	5	5	4	5	4	5	5	5	5	5	5	5	5	5	3	4	3	3	3	3	4	3	3	4	4	4	3	4	4	4	3	4	4	3	4.66667
253	2	3	2	2	2	2	4	3	1	4	2	5	5	5	5	5	4	5	5	4	5	4	4	5	4	4	5	5	3	3	3	4	3	4	4	3	3	3	4	4	4	3	4	4	3	4	3	4	4
320	2	3	3	2	2	3	1	-3	-3	5	1	4	3	4	2	4	4	3	5	4	3	5	4	5	3	4	2	3	4	5	3	5	4	3	5	4	4	5	3	4	3	5	4	3	5	5	4	5	4.33333
269	2	4	1	1	3	2	4	8	2	3	1	7	5	4	5	5	5	5	5	4	5	5	4	5	5	5	4	5	3	3	4	3	4	5	5	4	4	4	5	4	4	3	4	5	4	4	3	3	4.66667
166	2	2	4	3	1	3	3	6	2	6	1	1	5	5	5	5	5	5	5	5	5	4	5	5	5	5	4	5	5	3	2	3	4	3	2	3	3	3	4	5	5	5	3	4	4	4	3	3	4.66667
335	2	4	3	2	2	1	4	3	1	3	1	4	4	3	5	3	4	2	3	3	5	3	2	3	2	3	2	3	4	4	3	5	3	4	2	3	3	4	4	4	2	3	5	4	4	3	4	3	3.33333
342	2	4	3	1	3	1	5	4	1	2	1	2	5	4	3	3	4	5	4	3	5	3	4	4	3	4	5	4	5	4	3	4	5	5	4	4	5	3	3	4	2	3	3	4	2	3	4	5	3.33333
40	2	2	2	3	1	1	2	8	2	1	2	5	4	3	4	4	5	5	5	5	4	5	4	4	5	4	4	4	4	3	4	4	3	4	4	3	4	3	4	4	3	3	4	4	3	4	4	3	5
104	2	3	3	1	4	2	4	2	2	4	2	2	4	5	4	4	3	4	4	4	3	4	4	5	4	4	5	5	4	4	4	3	4	4	3	4	4	3	4	4	4	3	4	4	3	4	4	3	3.66667
78	2	3	3	1	3	2	4	8	2	3	1	1	4	5	4	4	4	5	4	4	4	3	4	4	3	2	5	4	3	2	3	3	4	4	3	3	4	3	3	4	3	3	3	2	3	3	3	3	3.66667
245	2	3	2	1	2	3	4	5	1	2	1	5	4	5	4	5	4	5	4	4	4	5	4	4	4	5	4	4	3	4	3	3	4	4	5	5	4	4	5	5	4	5	5	4	5	4	5	4	4.33333
90	2	3	3	2	2	1	4	6	1	4	1	6	4	5	5	5	5	4	4	4	5	5	5	5	4	4	4	4	5	4	5	4	4	5	4	4	5	3	4	3	3	3	4	4	4	3	4	3	4.66667
246	2	3	3	2	2	1	3	6	1	4	1	7	5	4	5	4	5	5	5	5	4	5	5	4	5	5	5	5	4	3	4	4	4	4	4	5	4	4	4	4	5	4	4	4	3	4	3	4	5
76	2	3	2	1	3	2	4	6	1	5	2	2	4	3	4	5	4	4	3	4	4	4	4	3	4	4	4	3	4	4	3	4	4	4	3	4	4	3	4	4	3	4	4	4	3	4	3	4	4
266	2	3	2	1	4	2	4	8	2	6	1	1	5	5	5	4	5	5	4	4	5	5	5	5	5	4	5	4	4	3	4	3	4	4	4	3	4	4	4	3	4	3	4	4	4	4	3	4	4.66667
474	2	2	4	1	2	2	4	5	1	6	1	7	4	5	4	5	3	3	5	5	4	5	5	4	3	3	5	4	3	4	5	4	4	5	3	4	5	5	4	5	3	5	4	3	4	5	4	4	4.33333
410	2	3	3	2	1	3	4	6	1	1	1	5	4	3	4	2	5	5	4	3	2	4	5	5	5	3	5	4	5	4	3	3	5	3	4	3	4	5	5	4	3	4	5	3	4	3	4	5	4
337	2	2	2	3	1	3	3	7	1	2	2	2	5	3	4	4	3	5	4	3	5	3	4	3	4	5	3	4	5	3	2	3	4	5	3	4	4	5	3	5	3	4	4	5	3	4	3	5	3
150	2	4	2	2	2	1	5	6	1	1	1	1	4	5	4	4	4	3	5	4	4	4	4	4	3	4	4	3	4	4	4	3	4	4	5	4	4	4	4	5	4	3	4	5	4	4	4	3	4
232	2	3	3	1	3	2	3	8	1	6	2	1	4	5	5	4	4	5	4	5	4	5	4	4	4	5	4	4	4	3	3	4	3	4	4	4	3	4	4	4	3	4	3	4	4	4	3	4	4.66667
306	2	5	1	1	4	2	5	5	1	5	2	6	5	5	3	4	4	3	3	3	4	3	3	3	3	3	5	4	3	4	3	4	4	4	3	4	3	3	4	3	4	4	4	3	4	4	3	3	3.33333
82	2	4	3	2	2	1	5	3	1	3	1	7	4	5	3	4	4	3	3	4	4	4	3	4	4	3	4	4	4	3	3	3	3	4	3	3	3	3	4	3	3	4	3	3	3	4	3	3	4
93	2	2	2	2	1	2	2	6	2	2	1	7	4	5	3	4	4	3	4	4	4	3	4	2	4	5	5	4	4	3	3	3	3	3	3	2	3	3	4	3	3	3	3	3	4	3	3	3	3.66667
72	2	4	2	1	3	2	5	6	1	5	2	4	4	5	3	4	4	4	3	4	4	4	4	3	4	4	4	3	4	4	3	4	3	4	4	3	4	4	4	3	3	3	4	4	3	4	3	3	4
8	2	3	3	1	3	2	3	5	2	2	2	4	5	5	5	4	5	5	5	4	5	5	5	5	3	5	5	4	4	3	3	3	4	4	3	4	4	3	3	4	4	3	4	4	4	3	4	4	4.66667
438	2	3	4	1	3	2	3	5	2	3	1	6	4	3	4	5	3	5	4	3	4	5	3	3	5	4	4	5	3	4	5	2	4	4	3	4	5	5	4	5	4	5	3	5	4	3	5	4	3.66667
442	2	4	3	1	2	3	3	5	2	1	1	3	5	4	4	5	3	4	4	3	4	4	3	5	4	3	4	5	3	2	3	2	4	4	3	4	5	5	3	4	5	4	5	4	5	4	4	3	3.33333
51	2	2	2	1	2	2	3	5	1	1	1	1	4	3	5	5	5	5	4	5	5	4	4	4	3	4	4	4	3	2	3	3	3	3	4	4	3	3	3	2	3	3	4	3	3	2	3	3	4.66667
16	2	4	3	1	4	2	4	6	1	1	1	6	5	5	4	4	4	5	3	4	3	4	4	4	3	4	5	4	4	5	4	3	3	3	4	3	4	3	4	4	3	3	4	4	2	4	3	3	4
419	2	3	4	1	3	1	4	5	2	5	1	6	5	5	3	5	4	3	2	4	3	5	4	5	5	3	4	4	4	4	3	5	4	5	5	4	3	5	5	4	3	5	4	4	5	4	3	3	4.33333
67	2	3	4	1	2	2	3	2	1	5	1	7	4	3	5	4	4	5	4	4	4	5	4	5	5	5	5	5	4	3	4	4	3	4	3	3	3	3	3	4	4	4	4	3	4	4	4	4	4.33333
120	2	3	3	1	3	2	5	5	1	5	2	5	4	3	5	4	5	4	4	5	5	4	4	5	4	4	3	5	5	4	5	4	4	3	5	4	4	3	4	5	4	4	4	4	3	4	3	4	4.66667
69	2	2	2	3	1	2	3	7	1	5	1	7	4	3	5	5	5	4	4	4	5	4	5	4	4	3	4	4	3	3	4	3	3	4	3	4	3	3	4	4	3	3	3	4	3	3	3	3	4.33333
301	2	1	1	3	1	2	2	6	2	2	2	5	4	4	5	4	3	4	5	5	5	4	5	5	4	5	4	5	3	4	3	4	3	4	3	4	3	4	3	4	3	3	4	3	4	3	3	4	4
117	2	2	3	1	1	2	3	4	2	4	2	7	4	5	3	4	4	4	4	4	4	3	4	4	5	4	4	4	4	5	4	3	4	4	5	4	4	4	4	3	4	4	4	4	3	5	4	4	3.66667
125	2	2	2	2	2	1	3	3	1	1	2	7	4	5	4	4	5	4	5	4	3	4	4	5	4	5	4	4	4	3	4	5	4	4	4	4	5	4	4	3	4	4	4	3	4	4	3	3	4.33333
224	2	3	3	1	2	2	4	5	1	2	1	5	4	5	4	5	4	4	5	4	5	5	5	5	5	5	5	5	4	5	5	4	5	5	5	5	4	5	4	5	5	4	5	5	4	5	4	4	4.33333
163	2	2	4	3	1	2	2	5	2	6	1	1	4	5	5	4	3	4	5	5	4	4	5	5	5	4	5	5	2	3	3	2	2	3	2	2	3	2	3	3	2	3	3	3	4	3	3	4	4
43	2	3	3	2	2	2	3	5	1	6	2	6	4	5	5	4	5	4	4	5	5	4	4	5	5	5	4	4	4	3	2	3	3	3	2	3	3	2	3	4	3	3	3	2	2	3	3	4	4.66667
167	2	4	4	1	3	2	5	3	1	3	1	6	5	5	5	5	4	5	5	5	4	5	5	5	4	5	5	4	4	4	4	4	4	4	4	4	4	4	4	4	4	4	3	2	4	3	4	3	4.66667
402	2	4	4	1	3	1	3	5	1	2	2	1	4	3	4	3	5	5	4	4	3	5	3	4	5	4	3	4	5	3	4	5	4	5	3	4	5	5	4	3	4	3	5	4	5	3	5	4	4.66667
409	2	5	3	1	2	3	6	5	1	5	2	4	4	4	5	3	5	4	3	5	4	5	4	5	5	3	5	4	5	4	5	4	4	5	4	4	3	2	5	4	3	5	4	2	3	5	3	4	5
322	2	2	2	1	1	2	3	5	1	1	1	3	5	4	4	5	4	4	5	5	4	5	3	4	5	4	5	5	4	4	5	5	4	4	5	4	4	5	5	4	4	3	3	4	3	4	5	5	4.66667
94	2	3	2	2	2	2	4	3	1	4	2	6	4	3	5	4	4	5	5	5	5	4	3	4	4	3	4	4	4	3	5	4	4	3	4	4	3	3	4	2	3	3	4	3	3	4	3	3	4.33333
38	2	4	2	2	3	1	5	3	2	5	1	2	4	4	4	3	5	4	4	5	4	4	4	3	4	3	4	4	4	4	3	2	3	3	3	2	4	3	3	2	3	3	4	2	3	4	3	3	4.66667
65	2	3	3	1	3	2	3	5	1	5	1	7	4	5	4	3	4	4	5	4	5	4	3	4	5	4	4	3	3	3	4	3	3	4	4	3	3	3	3	4	3	3	4	3	4	3	3	3	4
237	2	2	2	1	2	2	3	5	1	2	1	6	4	5	5	4	4	4	5	5	5	5	5	5	5	5	5	5	3	4	3	3	3	4	5	4	4	4	4	5	4	4	4	4	3	4	3	3	4.66667
60	2	4	2	1	2	2	5	5	1	5	1	5	4	5	5	5	5	5	5	5	5	5	5	5	5	5	5	5	4	4	2	4	3	4	4	3	4	3	4	4	3	3	3	4	4	3	4	3	5
399	2	4	3	1	3	1	5	2	1	3	2	7	5	5	3	4	3	4	3	5	5	4	4	5	3	4	4	5	4	5	3	4	3	4	5	3	4	4	5	4	5	4	3	5	4	5	4	5	4
116	2	4	3	1	4	2	4	6	1	6	1	1	3	4	5	5	5	5	4	5	4	5	4	4	3	5	4	4	4	3	4	4	3	4	3	3	3	4	4	3	4	4	3	4	4	3	4	4	5
54	2	3	3	1	4	2	4	5	1	3	1	2	4	3	4	5	5	4	5	5	4	5	4	4	5	5	4	4	3	2	3	4	3	4	3	4	3	3	4	2	3	3	4	3	3	4	3	3	5
250	2	1	2	3	1	3	1	-3	-3	4	1	2	4	5	5	4	5	5	4	5	5	5	5	5	4	5	5	4	4	3	3	4	3	4	4	5	5	5	4	3	4	4	4	3	4	5	5	4	5
80	2	4	4	1	3	2	5	1	1	6	1	2	5	5	5	5	5	5	5	5	4	5	5	5	5	5	5	4	5	4	5	5	5	5	4	4	5	5	4	5	4	5	4	5	4	4	5	5	5
365	2	4	4	1	3	2	5	6	1	6	1	5	5	3	4	3	4	3	3	4	3	4	3	4	5	4	3	5	3	4	3	5	4	5	5	4	5	4	5	4	4	5	4	3	4	4	5	4	4
331	2	2	2	2	3	2	4	5	1	2	2	1	4	3	5	3	4	2	3	4	3	4	5	4	5	5	4	4	5	4	4	5	3	4	5	2	3	4	4	5	5	2	3	4	5	3	4	5	4
476	2	4	3	1	2	2	5	6	2	1	1	6	5	4	5	4	4	5	4	3	5	4	5	5	4	5	4	5	3	3	1	3	2	5	4	5	5	3	4	5	3	5	3	4	3	4	3	3	3.66667
389	2	2	3	1	2	2	3	5	1	5	2	3	5	4	5	4	5	5	4	4	3	5	3	4	5	3	4	3	5	4	5	3	5	4	3	4	3	4	4	4	3	4	5	4	5	3	5	4	4.66667
455	2	5	3	1	3	1	5	3	1	4	2	2	4	5	5	4	3	5	5	4	5	3	5	4	4	4	3	4	3	3	2	3	2	5	4	5	3	5	5	3	4	3	3	3	4	3	4	4	3.33333
49	2	4	3	1	3	1	4	5	1	6	1	6	4	3	4	4	5	5	5	4	5	4	4	4	4	3	4	4	3	3	3	2	3	4	3	4	3	3	4	2	3	3	3	2	3	3	4	3	4.33333
14	2	2	2	1	2	2	3	5	2	2	2	5	4	4	5	4	4	3	4	4	3	4	3	4	4	3	4	4	3	4	4	4	3	3	2	4	3	3	4	4	3	4	4	3	4	4	3	4	4
175	2	4	4	1	3	2	4	6	1	1	1	6	4	5	4	4	4	3	4	4	4	5	4	4	4	3	4	4	5	4	4	4	3	4	4	4	4	3	4	4	4	3	4	4	5	4	4	3	4.33333
196	2	2	2	2	2	2	3	6	1	2	2	5	4	5	4	4	5	5	5	5	5	5	5	5	5	4	4	5	4	3	3	4	4	4	4	4	3	4	4	3	4	3	4	4	4	4	3	3	5
13	2	4	2	1	4	1	5	3	2	3	1	2	4	5	5	5	5	4	4	5	5	5	5	5	3	4	4	4	5	4	4	3	3	4	4	5	4	4	4	4	4	3	4	4	4	4	5	4	5
20	2	1	2	3	1	3	2	6	2	4	2	2	4	5	5	5	5	5	4	5	5	5	4	5	5	5	4	5	4	3	4	3	4	4	5	4	4	4	4	3	4	4	4	3	4	4	4	3	5
289	2	4	2	2	2	1	5	3	1	6	2	5	5	4	5	5	5	5	4	4	4	4	5	4	4	4	5	4	3	4	2	3	2	3	3	2	4	4	4	4	3	3	4	3	4	4	4	3	4.33333
257	2	2	3	3	1	2	3	6	1	5	2	6	5	5	4	4	2	5	4	4	5	4	5	4	5	4	5	5	4	3	3	4	4	4	5	4	3	3	4	4	4	3	4	4	3	4	4	3	3.33333
7	2	2	2	1	2	2	3	3	1	3	1	2	4	3	4	4	4	3	4	4	4	3	4	4	4	3	4	4	4	4	3	4	4	4	3	3	4	4	4	3	4	4	4	3	4	4	3	4	3.66667
303	2	3	2	2	3	1	4	5	2	2	1	1	3	4	3	3	4	3	3	4	4	3	4	4	3	3	5	4	3	3	2	3	2	3	3	3	3	3	3	4	3	4	4	4	3	4	3	3	3.66667
64	2	2	2	3	1	2	2	6	2	4	2	6	4	3	4	5	3	4	4	4	5	4	4	4	5	4	4	4	4	4	3	4	4	4	3	4	4	4	4	3	4	4	4	4	4	3	4	3	3.66667
139	2	1	2	3	1	2	1	-3	-3	4	2	2	4	4	4	5	4	4	5	4	4	5	4	4	4	4	4	3	4	4	4	3	4	4	3	4	4	3	4	4	4	4	4	4	4	4	4	4	4.33333
177	2	4	4	1	3	2	5	5	1	2	1	2	4	5	3	4	4	3	4	5	4	4	3	4	4	5	4	3	4	5	4	3	4	4	4	3	4	4	4	5	4	4	4	3	4	4	4	3	4.33333
142	2	3	2	1	3	2	4	3	1	6	2	1	4	5	4	4	4	4	4	4	4	4	4	4	4	3	4	4	4	3	3	4	3	4	3	4	4	3	3	4	4	3	3	4	3	3	3	3	4
106	2	3	3	1	2	2	3	5	2	3	2	7	4	5	4	4	5	4	4	4	3	4	5	4	4	4	4	3	4	4	4	3	4	4	4	4	3	3	3	4	3	4	3	4	3	3	4	4	4.33333
218	2	2	2	3	1	2	3	6	2	2	2	6	4	5	4	4	5	5	5	5	5	5	5	5	3	4	5	5	3	4	3	3	3	4	3	3	4	3	4	4	4	3	4	4	3	4	4	3	5
228	2	2	2	2	2	2	3	7	2	4	1	2	4	5	4	5	5	5	4	5	4	5	4	4	4	4	5	5	2	2	2	2	2	3	3	2	2	2	3	3	2	3	3	3	4	3	3	2	5
188	2	5	2	1	3	3	6	3	2	3	1	7	4	5	5	5	5	5	5	5	4	5	5	4	4	5	5	5	3	2	3	2	3	3	3	2	3	3	3	3	2	3	3	3	3	3	3	3	5
256	2	3	3	2	2	2	4	8	2	5	1	7	5	4	5	5	4	5	5	4	5	5	5	5	5	5	5	5	4	3	3	3	2	4	4	4	3	3	2	4	3	3	4	3	4	3	4	3	4.33333
45	2	5	1	1	3	2	5	6	1	5	2	7	4	4	5	5	5	4	4	4	3	3	4	3	3	2	3	3	4	3	2	3	2	3	3	2	2	3	2	3	2	3	2	3	2	2	3	2	4
61	2	2	3	2	2	1	4	8	1	1	1	7	4	5	4	3	5	4	5	4	5	5	4	4	5	4	5	4	4	3	5	4	4	4	3	4	2	4	4	3	3	2	2	3	4	4	3	3	4.66667
278	2	3	1	1	2	2	4	5	1	5	2	5	4	5	4	4	4	4	3	3	3	3	3	3	3	4	5	4	3	4	3	2	3	3	4	3	2	3	4	3	3	2	3	4	3	3	3	2	3.33333
42	2	4	1	2	4	1	5	3	2	6	2	2	4	5	4	4	5	4	4	4	5	4	5	5	4	4	4	3	4	5	4	4	3	4	5	4	3	4	4	5	4	4	3	4	4	5	4	4	4.33333
231	2	3	2	2	3	1	4	6	1	1	2	1	4	5	4	5	5	5	4	3	5	5	4	4	4	5	5	5	3	3	3	3	3	3	3	3	3	3	3	3	4	3	4	4	3	3	4	3	4.33333
46	2	2	2	3	1	3	3	8	2	2	1	1	5	5	4	4	5	5	4	5	5	5	4	4	5	4	5	5	4	5	4	4	4	5	4	5	5	4	5	4	5	5	4	5	4	4	3	4	5
464	2	4	2	1	2	2	4	2	1	1	1	2	5	4	4	5	3	4	5	4	5	5	4	4	5	4	5	3	4	4	5	3	4	5	3	4	3	5	5	3	5	4	3	5	4	4	3	4	4
433	2	3	3	1	2	1	3	6	2	2	1	5	5	4	4	5	3	4	4	3	4	3	4	3	4	3	4	5	3	3	4	3	4	4	3	4	5	5	2	3	4	3	4	3	5	4	3	4	3
55	2	1	1	3	1	3	1	-3	-3	4	2	2	4	4	3	3	5	4	3	4	4	4	3	4	4	4	4	3	4	3	4	3	3	4	3	4	3	3	4	3	4	3	3	4	3	4	4	3	4.33333
155	2	2	2	1	2	2	2	6	2	2	2	4	5	4	4	3	5	5	4	4	4	5	4	4	4	3	4	4	5	4	4	4	3	4	4	4	5	4	4	5	4	4	3	4	4	3	4	4	4.66667
280	2	2	1	1	3	2	3	8	1	4	1	2	5	5	4	5	5	5	4	5	5	5	5	5	4	5	5	5	4	3	3	4	3	4	4	3	4	4	4	4	3	4	3	4	3	4	3	4	5
330	2	2	2	1	3	2	4	3	1	4	1	4	5	5	4	4	2	3	4	3	5	3	4	5	4	3	5	4	5	3	4	2	4	4	5	4	4	5	4	3	5	4	4	5	3	4	3	5	2.66667
333	2	2	2	1	1	2	3	4	1	6	1	6	5	3	4	2	3	2	3	3	2	4	3	3	4	2	3	4	5	3	4	4	3	4	3	4	2	3	4	4	2	4	4	5	3	4	2	3	3.33333
456	2	2	2	1	1	2	4	3	1	5	2	5	3	5	4	4	3	5	4	5	4	4	5	5	4	5	3	4	3	4	3	4	4	3	5	5	4	4	3	4	5	3	4	4	5	3	5	5	4
319	2	3	3	1	3	2	3	3	1	2	1	4	5	4	5	3	4	5	5	4	5	5	3	4	5	4	5	5	4	5	4	5	4	3	5	4	4	5	2	2	4	3	3	4	5	4	2	3	4.33333
396	2	4	4	1	3	1	3	5	1	2	2	6	4	3	4	3	5	5	4	5	3	5	4	4	5	4	3	4	4	3	4	5	4	3	2	2	3	3	4	3	4	3	5	4	5	3	5	4	5
343	2	3	4	2	2	2	3	4	1	6	1	7	5	4	5	5	4	4	5	5	4	5	5	4	5	4	3	4	5	3	2	3	2	4	4	2	3	4	4	3	4	3	4	2	2	3	2	4	4.66667
475	2	5	2	1	2	1	4	7	2	6	1	6	4	5	5	3	3	5	4	4	3	3	4	5	2	4	3	5	4	5	3	4	3	4	5	3	3	4	5	3	4	4	3	3	2	2	3	4	3.33333
329	2	2	3	3	1	2	3	6	1	2	1	5	4	4	5	3	5	4	5	5	4	4	5	4	5	4	4	5	4	5	3	4	3	4	3	4	2	3	5	4	4	5	3	4	3	2	3	4	4.66667
418	2	3	2	1	2	2	5	2	2	3	1	4	4	5	4	4	5	3	3	5	4	4	3	3	4	5	5	4	4	3	4	3	4	5	4	5	4	5	3	4	3	5	3	5	4	3	5	4	4.66667
446	2	4	3	1	3	1	3	5	1	2	2	3	4	5	3	4	5	3	5	4	3	4	4	5	4	5	4	5	2	1	3	2	3	5	3	5	5	3	4	5	3	5	4	4	5	4	3	5	4.33333
434	2	4	2	3	3	2	4	3	1	2	2	1	5	4	5	5	4	3	4	3	4	5	5	4	5	4	3	4	5	4	3	4	4	4	5	4	4	5	5	4	4	5	4	3	5	4	3	5	4
371	2	2	2	3	1	3	3	5	1	6	2	6	4	3	5	4	2	3	4	3	5	2	3	5	4	5	3	4	4	5	4	3	5	4	3	5	4	3	5	4	4	3	4	3	4	2	4	4	2.33333
457	2	4	3	1	2	2	3	5	2	3	2	6	5	5	4	5	4	3	5	5	4	3	5	4	3	3	4	5	3	5	4	4	3	4	3	4	5	3	4	3	5	3	4	4	3	5	3	4	4
339	2	4	4	2	2	3	4	3	1	4	2	3	4	3	4	4	5	3	4	5	3	5	4	5	5	4	5	4	3	4	5	4	5	5	4	4	5	5	3	4	5	4	5	2	3	4	5	4	5
460	2	2	3	3	1	2	3	5	2	3	2	3	4	5	5	3	4	3	5	5	4	3	5	4	3	4	4	5	4	3	4	5	3	5	4	3	4	3	3	5	3	4	5	3	4	3	5	4	4
427	2	2	3	1	3	1	4	5	1	6	1	6	5	4	4	5	3	4	3	4	5	4	5	4	2	4	2	3	5	4	4	5	4	2	4	3	4	3	5	4	4	5	3	4	5	3	4	5	3.66667
340	2	3	3	1	3	2	3	5	1	2	1	4	5	4	5	5	4	4	5	5	4	4	5	3	4	5	4	5	4	3	4	5	4	4	5	5	3	4	4	5	4	5	4	5	4	5	4	4	4.33333
10	2	3	2	1	3	2	4	5	2	1	1	2	4	5	4	5	5	5	5	5	5	4	5	5	4	4	4	4	4	4	3	4	4	4	4	5	4	4	4	4	4	5	5	4	4	4	4	4	4.66667
25	2	3	3	1	2	2	4	7	2	2	2	5	4	5	4	4	5	4	4	4	5	4	4	4	5	4	5	4	4	4	3	3	4	4	3	2	4	3	4	3	3	3	4	4	4	3	4	4	4.33333
452	2	2	3	3	1	3	3	6	2	4	1	4	5	4	3	4	5	5	4	4	3	5	4	5	4	5	3	4	5	4	5	3	4	4	5	5	3	4	5	4	4	5	3	4	5	4	4	5	4.66667
227	2	3	1	1	4	2	3	6	2	3	2	5	4	5	5	5	5	5	5	5	5	5	5	5	4	5	5	5	4	3	3	2	2	3	3	3	4	3	4	3	3	4	4	3	4	4	3	4	5
404	2	2	3	1	2	2	3	3	1	3	2	5	4	4	5	4	5	4	3	4	5	4	5	5	4	4	5	5	3	5	4	5	3	2	4	3	4	5	3	2	3	3	2	4	4	3	4	3	4.33333
470	2	3	3	1	3	2	4	2	1	2	1	2	5	4	5	5	3	4	5	4	4	3	4	5	5	4	4	5	4	4	5	4	4	3	5	4	4	5	5	4	5	5	4	3	4	5	4	4	3.33333
107	2	2	2	2	2	1	3	6	2	4	1	6	4	5	4	4	4	4	5	4	5	4	4	4	4	5	5	4	5	4	5	5	4	4	4	4	4	4	3	3	4	3	4	3	4	3	3	3	4
169	2	2	2	2	2	1	3	2	1	5	2	5	4	5	4	5	5	5	5	5	4	5	5	4	5	5	5	5	5	4	5	5	4	5	5	4	5	5	4	5	5	5	4	4	4	5	5	4	5
222	2	6	2	1	4	2	4	3	1	3	1	5	4	5	5	5	5	5	5	5	4	5	5	5	5	4	5	5	4	5	5	4	5	5	4	5	5	5	4	5	4	5	4	5	5	5	5	5	5
23	2	2	3	1	2	2	2	3	2	2	2	4	4	3	4	4	4	4	4	4	4	5	4	4	4	3	4	4	4	4	3	4	4	4	3	4	3	4	4	4	4	3	4	4	3	4	4	4	4.33333
221	2	4	2	1	3	2	5	3	1	3	1	5	4	5	5	4	5	5	5	5	5	5	5	5	4	5	5	5	4	4	4	4	4	4	4	4	4	4	5	4	4	4	4	5	4	4	4	4	5
39	2	3	4	1	2	2	3	6	1	6	1	6	4	5	5	4	4	4	5	4	5	4	4	5	5	4	4	4	4	3	4	3	3	4	3	4	4	3	4	3	4	4	3	4	3	4	4	3	4
243	2	3	2	2	2	1	3	5	1	6	1	1	4	5	4	4	3	4	5	5	4	4	5	5	4	5	5	5	3	3	3	4	3	4	3	4	4	4	4	3	5	5	4	5	5	5	4	5	4
19	2	3	3	1	4	2	4	3	2	4	2	2	4	5	5	4	4	5	4	4	4	4	3	4	4	4	4	4	3	4	4	4	4	4	4	3	4	4	4	3	4	4	4	3	4	4	4	4	4
181	2	4	2	1	2	2	4	6	1	1	2	5	5	4	5	5	4	5	4	5	4	5	4	5	4	5	5	4	4	5	4	5	4	5	4	5	4	4	4	5	4	4	4	5	4	5	4	4	4.66667
307	2	3	4	1	3	2	5	6	1	6	1	1	4	4	4	2	3	4	4	2	4	4	4	2	2	4	4	4	3	3	3	4	4	4	3	4	3	4	4	4	5	3	4	4	4	5	4	4	3
241	2	4	3	2	3	1	5	5	1	5	1	5	4	5	5	5	5	5	5	5	5	5	5	3	5	5	5	5	3	4	3	4	4	4	3	4	4	4	5	4	5	4	4	4	5	4	4	4	5
11	2	1	2	3	1	1	2	8	2	4	2	2	5	5	4	5	5	5	5	5	4	5	4	4	5	5	5	5	3	4	3	4	3	4	3	4	4	4	4	5	4	4	4	5	4	4	4	4	5
244	2	3	3	1	3	2	4	3	1	6	1	2	4	5	5	4	4	5	4	5	5	4	4	5	5	5	4	4	4	4	4	4	4	4	5	4	4	4	4	5	4	4	4	4	4	4	5	4	4.33333
58	2	2	2	3	1	2	3	6	2	5	1	6	5	3	4	5	4	5	4	4	5	5	4	5	5	4	5	5	4	4	5	5	4	5	4	5	5	4	4	2	3	3	4	3	3	4	3	4	4.33333
[truncated: 8 more columns]
